# Supplementary material for: Insights into Halogen-Induced Changes in 4-Anilinoquinazoline EGFR Inhibitors: A Computational Spectroscopic Study
Source: Molecules. 2024 Jun 12;29(12):2800. doi: 10.3390/molecules29122800 (PMC11206398; doi:10.3390/molecules29122800)
Supplement: Supplementary file 1 [file molecules-29-02800-s001.zip]

Archive with 1 entries (1 files):
- molecules-3016228-supplementary.pdf
